# Supplementary material for: Functional and Genetic Analyses Unveil the Implication of hoxa4a in Zebrafish Craniofacial Development
Source: J Dev Biol. 2026 May 15;14(2):22. doi: 10.3390/jdb14020022 (PMC13214747; doi:10.3390/jdb14020022)
Supplement: Supplementary file 1 [file jdb-14-00022-s001.zip]

Archive with 1 entries (1 files):
- jdb-4209855-supplementary.pdf
